# Supplementary material for: Investigating the DNA methylation profile of e-cigarette use
Source: Clin Epigenetics. 2021 Sep 28;13:183. doi: 10.1186/s13148-021-01174-7 (PMC8479883; doi:10.1186/s13148-021-01174-7)
Supplement: Supplementary file 2 — Additional file 2. Supplementary tables. [file 13148_2021_1174_MOESM2_ESM.xlsx]

## Sheet: Table S1
Supplementary Table 1. Additional EWAS of e-cigarette use vs non-smoking
	i) adjusted for cell type composition (n=111 vapers, n=117 non-smokers)*			ii) adjusted for smoking history (n=102 vapers, n=100 non-smokers)*			iii) adjusted for AHRR methylation (n=111 vapers, n=117 non-smokers)*			iv) excluding participants with <60% AHRR methylation (n=106 vapers, n=114 non-smokers)*			v) restricted to white ethnicity (n=94 vapers, n=99 non-smokers)*			vi) adjusted for cannabis use (n=111 vapers, n=117 non-smokers)*
probeID	beta	se	pvalue	beta	se	pvalue	beta	se	pvalue	beta	se	pvalue	beta	se	pvalue	beta	se	pvalue
cg12435725	-0.0611192	0.0117547	5.59146e-07	-0.0723483	0.0129879	9.02041e-08	-0.0651112	0.0117551	8.91871e-08	-0.066295	0.0125457	3.27154e-07	-0.0548722	0.0162217	0.000872631	-0.0595646	0.012	7.918e-07
cg02066693	-0.0166629	0.00378784	1.90733e-05	-0.0204183	0.00439797	6.61198e-06	-0.019245	0.00397537	2.49416e-06	-0.0181824	0.00417221	2.10231e-05	-0.0269992	0.00523217	6.2651e-07	-0.0188191	0.00389241	2.54361e-06
cg14872828	-0.0295991	0.00777708	0.000195833	-0.0376181	0.00780797	3.04585e-06	-0.0361997	0.00743937	2.21456e-06	-0.0336182	0.00790536	3.2362e-05	-0.0378943	0.0105904	0.000439632	-0.0354648	0.0072806	2.14433e-06
cg12734956	-0.0118871	0.00301776	0.000118976	-0.0108926	0.00322766	0.00090387	-0.0133089	0.00286054	5.78464e-06	-0.066295	0.0125457	3.27154e-07	-0.0159405	0.00404672	0.000115175	-0.0131926	0.00282183	5.19587e-06
cg02934082	-0.0359802	0.00857056	4.29826e-05	-0.0425606	0.00856189	1.53189e-06	-0.0333653	0.00797264	4.1712e-05	-0.0317403	0.0085036	0.00024669	-0.0282482	0.010813	0.00971319	-0.0361008	0.00783061	6.88249e-06
cg00388391	0.023334	0.0058402	9.54151e-05	0.0279027	0.00628949	1.58076e-05	0.0269591	0.00567531	3.73196e-06	0.0238828	0.00591791	7.73608e-05	0.0249469	0.0080924	0.00235781	0.0256987	0.00557808	6.97679e-06
cg10440286	0.0447194	0.010573	3.78788e-05	0.0446729	0.0109657	6.89526e-05	0.044	0.00987391	1.61294e-05	0.046747	0.0103035	9.80651e-06	0.0292973	0.0131718	0.0273159	0.0426882	0.00966562	1.586e-05
*models also adjusted for age, sex, body mass index, educational attainment, household smoking, recreational drug use and 20 surrogate variables

## Sheet: Table S2
Supplementary Table 2. EWAS of smoking vs non-smoking
probeID	chromosome	position	gene.symbol	beta	se	pvalue
cg05575921	5	373378	AHRR	-0.0819632	0.0118725	5.35566e-11
cg21732535	2	209224280	PTH2R	0.0607439	0.011326	2.06415e-07
cg24090911	5	400732	AHRR	-0.0406801	0.00810934	1.08732e-06
cg13159505	17	78845804	RPTOR	0.0474779	0.00966298	1.74733e-06
cg13887021	9	91537165		0.0485116	0.00996579	2.15299e-06
cg20060474	1	6129242	KCNAB2	0.0272374	0.00568747	3.08641e-06
cg19869100	2	17375654		0.0241496	0.00507963	3.60048e-06
cg21564714	6	147525847	STXBP5	-0.00642368	0.00135901	4.06979e-06
cg23771956	10	45720040		-0.0816638	0.0173585	4.49507e-06
cg08633893	13	100068932		-0.0339283	0.00723773	4.8448e-06
cg22725719	1	244210874		-0.00421083	0.00090832	6.14775e-06
cg14350161	15	31453641	TRPM1	0.0272344	0.00589244	6.47775e-06
cg06305933	20	2511197		0.0289739	0.00639316	9.58817e-06
				0.0394768
Model adjusted for age, sex, body mass index, educational attainment, household smoking, recreational drug use and 20 surrogate variables
n=114 smokers and n=117 non-smokers

## Sheet: Table S3
Supplementary Table 3. EWAS of e-cigarette use vs smoking
probeID	chromosome	position	gene.symbol	beta	se	pvalue
cg05575921	5	373378	AHRR	0.0711252	0.0128013	8.1494e-08
cg08472795	2	129067253	HS6ST1	0.0381761	0.00734537	4.7093e-07
cg02912913	15	27128279	GABRA5	-0.0429422	0.00844236	7.95941e-07
cg11725018	4	2414055	ZFYVE28	-0.0250807	0.00493826	8.25125e-07
cg03960488	2	23864195	KLHL29	-0.0239351	0.00493491	2.38624e-06
cg16118803	6	29629716	MOG	0.0530091	0.0111594	3.72342e-06
cg22711082	1	16396781	FAM131C	-0.051233	0.010966	5.27092e-06
cg27268275	19	14669385	TECR	0.0199403	0.00428987	5.85227e-06
cg18110140	15	75350380		0.050874	0.0109921	6.38946e-06
cg04904245	12	56510331	RPL41	0.00474569	0.00102696	6.65485e-06
cg22950391	6	28109938	ZNF192	0.00230241	0.000503058	8.05178e-06
cg22284448	2	27008234	CENPA	-0.0429876	0.00941926	8.46514e-06
cg22605063	5	176899801	DBN1	0.00572436	0.00125495	8.58851e-06
cg09935596	11	62535837		-0.0159904	0.00351535	9.03619e-06
Model adjusted for age, sex, body mass index, educational attainment, household smoking, recreational drug use and 20 surrogate variables
n = 111 vapers and n = 114 smokers

## Sheet: Table S4
Supplementary Table 4. Differentially methylated region analysis
chromosome	start	end	nCpGs	estimate	se	p.value	p.adjust	gene.symbol	model
chr5	139926773	139926783	2	0.170805	0.0161823	4.81214e-26	4.32325e-20	ANKHD1-EIF4EBP3	smvsnon
chr20	36148620	36149185	24	0.351548	0.0347282	4.37509e-24	3.9306e-18	BLCAP;NNAT	smvsnon
chr11	71725245	71725424	3	0.102807	0.0118221	3.43297e-18	3.08419e-12	NUMA1	smvsnon
chr1	205818956	205819609	12	1.06679	0.126818	4.03044e-17	3.62096e-11	PM20D1	smvsnon
chr1	54520114	54520118	2	-0.0926829	0.0110845	6.19463e-17	5.56528e-11	TMEM59	smvsnon
chr1	42385480	42385941	4	1.27951	0.154915	1.46328e-16	1.31462e-10	HIVEP3	smvsnon
chr14	97924890	97925122	4	-0.0991437	0.0121085	2.65802e-16	2.38798e-10	LOC101929241	smvsnon
chr2	16500857	16500876	2	0.223014	0.0274949	5.01596e-16	4.50637e-10		smvsnon
chr16	2867051	2867773	7	0.58728	0.0739997	2.08385e-15	1.87214e-09	PRSS21	smvsnon
chr20	20033470	20033525	2	-0.0172249	0.00218344	3.04852e-15	2.7388e-09	CRNKL1	smvsnon
chr6	31865900	31866037	6	-0.0195529	0.0025719	2.90412e-14	2.60908e-08	EHMT2	smvsnon
chr3	24536323	24536812	7	-0.0111798	0.00153021	2.75117e-13	2.47167e-07	THRB	smvsnon
chr20	33865349	33865797	3	-0.0174041	0.00245786	1.43136e-12	1.28594e-06		smvsnon
chr7	41189021	41189038	2	0.189186	0.0267629	1.56087e-12	1.40229e-06		smvsnon
chr14	106329560	106330538	9	-0.430091	0.0616634	3.06266e-12	2.75151e-06		smvsnon
chr6	32120895	32120907	4	-0.25093	0.0366081	7.15595e-12	6.42894e-06	PRRT1;PPT2	smvsnon
chr16	58533743	58533979	6	0.464992	0.0681915	9.17315e-12	8.2412e-06	NDRG4	smvsnon
chr3	170626472	170626521	3	-0.0108154	0.00160783	1.73505e-11	1.55878e-05	EIF5A2	smvsnon
chr10	5359688	5359758	2	0.118288	0.0176663	2.14682e-11	1.92872e-05		smvsnon
chr6	34204911	34204913	2	-0.0447395	0.00668964	2.26435e-11	2.03431e-05	HMGA1	smvsnon
chr2	214016338	214016358	2	-0.0325563	0.00489962	3.03889e-11	2.73015e-05	IKZF2	smvsnon
chr15	93617134	93617146	3	0.232248	0.035114	3.73742e-11	3.35772e-05	RGMA	smvsnon
chr1	65885965	65886416	10	-0.0161441	0.00248323	7.96648e-11	7.15713e-05	LEPR;LEPROT	smvsnon
chr1	202776298	202776513	4	-0.0188413	0.00290084	8.29738e-11	7.45441e-05	KDM5B	smvsnon
chr2	207474585	207474736	4	0.080682	0.012624	1.64655e-10	0.000147926	ADAM23	smvsnon
chr18	12947942	12948023	3	-0.0227357	0.00356944	1.89602e-10	0.000170339	SEH1L	smvsnon
chr3	53700141	53700276	4	1.05853	0.166976	2.30628e-10	0.000207198	CACNA1D	smvsnon
chr11	113184990	113185079	2	0.0209882	0.00333395	3.06773e-10	0.000275606	TTC12	smvsnon
chr2	24306908	24307384	5	-0.0161966	0.00260661	5.17683e-10	0.000465089	TP53I3	smvsnon
chr15	93580092	93580227	2	3.50623	0.565846	5.77561e-10	0.000518884		smvsnon
chr16	2892518	2892912	7	0.290353	0.0468748	5.85775e-10	0.000526263	TMPRSS8	smvsnon
chr12	8015791	8015903	2	0.234044	0.0381964	8.93349e-10	0.000802589	SLC2A14	smvsnon
chr20	45338083	45338122	3	-0.07692	0.012757	1.64337e-09	0.00147641	SLC2A10	smvsnon
chr12	113904506	113904823	2	-0.159923	0.0270628	3.43532e-09	0.00308631	LHX5	smvsnon
chr17	41277392	41277694	12	-0.00770707	0.00135814	1.38923e-08	0.012481	BRCA1;NBR2	smvsnon
chr12	124968396	124968399	2	0.0572052	0.010136	1.66363e-08	0.0149462	NCOR2	smvsnon
chr6	31164916	31164968	6	-0.017913	0.00320809	2.35448e-08	0.0211528	HCG27	smvsnon
chr19	19626525	19626760	5	-0.478665	0.0860759	2.68281e-08	0.0241025	NDUFA13;TSSK6	smvsnon
chr6	30314223	30314256	3	0.0649234	0.011711	2.96005e-08	0.0265933	RPP21	smvsnon
chr3	195489306	195490309	9	0.0737131	0.00849691	4.13e-18	3.73e-12	MUC4	vapevsnon
chr17	74303935	74304007	3	0.00494226	0.000573912	7.21e-18	6.51e-12	QRICH2	vapevsnon
chr4	187186949	187186953	2	-0.00732183	0.00089523	2.87e-16	2.59e-10	F11	vapevsnon
chr20	45338072	45338122	4	-0.00888589	0.0010995	6.38e-16	5.76e-10	SLC2A10	vapevsnon
chr6	31275551	31275807	9	-0.036296	0.00470528	1.22e-14	1.1e-08		vapevsnon
chr20	36148775	36149194	19	0.0204348	0.00269292	3.24e-14	2.93e-08	BLCAP;NNAT	vapevsnon
chr1	213224164	213224618	8	-0.00122129	0.000174963	2.95e-12	2.66e-06	RPS6KC1	vapevsnon
chr8	16859636	16859872	6	0.0168431	0.00244325	5.43e-12	4.91e-06	FGF20	vapevsnon
chr11	49230168	49230548	4	-0.0137252	0.00199144	5.5e-12	4.97e-06	FOLH1	vapevsnon
chr2	109403109	109403368	5	-0.00100494	0.000147989	1.12e-11	1.01e-05	CCDC138	vapevsnon
chr8	23423734	23423960	3	-0.0305337	0.00454146	1.78e-11	1.6e-05	SLC25A37	vapevsnon
chr22	19743759	19744062	5	0.00818923	0.00123031	2.81e-11	2.54e-05	TBX1	vapevsnon
chr10	64892906	64892910	2	-0.00167874	0.000252354	2.88e-11	2.61e-05	NRBF2	vapevsnon
chr6	32522905	32523136	2	-0.0717249	0.0109636	6.07e-11	5.48e-05	HLA-DRB6	vapevsnon
chr15	44069049	44069139	5	0.00321353	0.000499359	1.23e-10	0.00011129	ELL3;SERF2	vapevsnon
chr3	24536765	24537277	9	-0.000692389	0.000108141	1.53e-10	0.000137925	THRB	vapevsnon
chr17	40274703	40274740	4	0.0538243	0.0085481	3.04e-10	0.000274725	HSPB9;KAT2A	vapevsnon
chr6	12957800	12958155	5	0.00197197	0.000313923	3.35e-10	0.000302482	PHACTR1	vapevsnon
chr8	38089436	38089444	3	-0.000648119	0.000107771	1.81e-09	0.0016364	DDHD2	vapevsnon
chr20	42086339	42086458	4	-0.00121936	0.000205046	2.73e-09	0.00247028	SFRS6	vapevsnon
chr11	68178838	68179006	3	-0.0229357	0.00386031	2.83e-09	0.00255243	LRP5	vapevsnon
chr17	46688182	46688448	9	-0.00107064	0.000181115	3.39e-09	0.00306385	HOXB7	vapevsnon
chr12	14956003	14956006	2	-0.00206275	0.00035517	6.33e-09	0.00571831	C12orf60;WBP11	vapevsnon
chr17	5404337	5404345	2	-0.000956874	0.00016516	6.89e-09	0.00622149	LOC728392	vapevsnon
chr4	1340912	1341059	8	-0.00116688	0.000203221	9.36e-09	0.00845499	KIAA1530	vapevsnon
chr6	94347025	94347075	2	-0.0135821	0.00239337	1.39e-08	0.0125343		vapevsnon
chr10	82049337	82049450	3	0.0336309	0.00598138	1.88e-08	0.0169891	MAT1A	vapevsnon
chr11	12088380	12088476	4	0.013749	0.00245632	2.18e-08	0.0196527		vapevsnon
chr10	81967272	81967536	5	0.02836	0.00507457	2.29e-08	0.0206681	LINC00857	vapevsnon
chr17	5094881	5095218	5	-0.00144905	0.000262378	3.34e-08	0.0301407	ZNF594	vapevsnon
chr14	50779008	50779038	4	-0.000513896	9.39e-05	4.48e-08	0.0404606	ATP5S;L2HGDH	vapevsnon
chr6	29648225	29649024	21	-0.0633972	0.00462898	1.07674e-42	9.92479e-37		vapevssm
chr6	32120895	32120907	4	0.031801	0.00322878	6.90796e-23	6.36738e-17	PRRT1;PPT2	vapevssm
chr16	14397756	14398064	3	0.0217086	0.00229824	3.52865e-21	3.25252e-15	MIR193B	vapevssm
chr4	107237488	107237686	3	0.00258693	0.000287269	2.1518e-19	1.98341e-13	TBCK;AIMP1	vapevssm
chr19	49055412	49055443	4	0.0128587	0.0014304	2.48162e-19	2.28742e-13	SULT2B1	vapevssm
chr17	41277381	41277730	16	0.0010881	0.00012269	7.40228e-19	6.82302e-13	BRCA1;NBR2	vapevssm
chr6	32063619	32064212	15	-0.0175119	0.00204809	1.22681e-17	1.13081e-11	TNXB	vapevssm
chr4	185940007	185940024	3	0.00545229	0.000648859	4.35638e-17	4.01548e-11	HELT	vapevssm
chr10	81966886	81967536	8	0.0299229	0.00356325	4.55488e-17	4.19844e-11	ANXA11;LINC00857	vapevssm
chr9	140064693	140064863	3	0.0309711	0.00387906	1.41467e-15	1.30397e-09	MIR3621;LRRC26	vapevssm
chr6	31670795	31670957	5	0.00149222	0.000187066	1.49945e-15	1.38212e-09	BAT5	vapevssm
chr3	39497808	39497860	2	-0.0195588	0.00255335	1.85829e-14	1.71287e-08		vapevssm
chr7	27183643	27184521	27	0.0136777	0.00181005	4.13887e-14	3.81499e-08	HOXA5	vapevssm
chr15	34308942	34308948	2	-0.0064648	0.000871251	1.17004e-13	1.07848e-07	AVEN;CHRM5	vapevssm
chr1	53662016	53662046	3	0.0019878	0.000272888	3.233e-13	2.98001e-07	CPT2	vapevssm
chr16	12210656	12211186	5	0.0226004	0.00311673	4.12745e-13	3.80446e-07	SNX29	vapevssm
chr22	46480891	46481099	2	0.0173396	0.00243337	1.03521e-12	9.54198e-07	LOC400931	vapevssm
chr6	31870263	31870305	3	0.00217106	0.000305042	1.10117e-12	1.015e-06	ZBTB12	vapevssm
chr10	105992819	105993169	2	-0.0119164	0.00170081	2.44659e-12	2.25514e-06	CFAP43	vapevssm
chr19	40324386	40324984	10	0.00236683	0.000342449	4.7964e-12	4.42106e-06	DYRK1B	vapevssm
chr3	186857284	186857499	7	0.000663439	9.62915e-05	5.58314e-12	5.14624e-06	RPL39L	vapevssm
chr11	66035829	66035932	7	0.00222325	0.00032529	8.21922e-12	7.57604e-06	RAB1B	vapevssm
chr14	24036688	24037169	12	0.001535	0.000226234	1.16071e-11	1.06988e-05	AP1G2	vapevssm
chr9	139556801	139557253	3	0.0198857	0.00293793	1.30044e-11	1.19868e-05	EGFL7	vapevssm
chr6	29629716	29629758	2	0.0541337	0.00815203	3.12597e-11	2.88135e-05	MOG	vapevssm
chr16	19896330	19896346	2	0.00157079	0.000237156	3.50916e-11	3.23455e-05	GPRC5B	vapevssm
chr6	29717010	29717269	12	0.00155131	0.000234954	4.03949e-11	3.72339e-05	LOC285830	vapevssm
chr4	940614	941054	3	-0.0366188	0.00557104	4.9288e-11	4.5431e-05	TMEM175	vapevssm
chr16	2205241	2205473	5	0.00188104	0.000288468	6.99347e-11	6.44621e-05	TRAF7;SNORD60	vapevssm
chr1	92946700	92947588	5	0.0295435	0.00453681	7.41823e-11	6.83773e-05	GFI1	vapevssm
chr3	53700141	53700276	4	-0.0483024	0.00742579	7.78593e-11	7.17665e-05	CACNA1D	vapevssm
chr5	373299	373378	2	0.0697195	0.0107621	9.27767e-11	8.55166e-05	AHRR	vapevssm
chr3	149375085	149375860	8	0.00155435	0.00024041	1.01027e-10	9.31209e-05	WWTR1	vapevssm
chr6	30852823	30853255	6	0.0157451	0.00243549	1.01412e-10	9.3476e-05	DDR1	vapevssm
chr6	31733688	31734458	16	-0.0105065	0.00163725	1.38859e-10	0.000127992	C6orf27	vapevssm
chr6	136571031	136571195	3	0.00339358	0.000531055	1.65598e-10	0.000152639	FAM54A	vapevssm
chr1	159895100	159895524	8	0.00144819	0.000227461	1.93061e-10	0.000177954	TAGLN2	vapevssm
chr17	75084623	75084649	4	0.00105598	0.000166833	2.45791e-10	0.000226557	SCARNA16;C17orf86	vapevssm
chr22	49297880	49297922	2	-0.0053343	0.000847695	3.1197e-10	0.000287557		vapevssm
chr6	30028564	30028943	13	0.00120532	0.000192168	3.55928e-10	0.000328075	ZNRD1;NCRNA00171	vapevssm
chr9	92291210	92291355	3	0.0295287	0.00476787	5.89262e-10	0.00054315	LOC100129066	vapevssm
chr10	118923561	118923701	2	0.0174578	0.00283113	6.98757e-10	0.000644077		vapevssm
chr18	49866361	49866548	6	0.00632483	0.0010271	7.36857e-10	0.000679195	DCC	vapevssm
chr4	113437985	113438555	3	0.00124527	0.000202454	7.704e-10	0.000710113	NEUROG2	vapevssm
chr11	82905101	82905353	6	0.00108845	0.000177681	9.01958e-10	0.000831376	ANKRD42	vapevssm
chr7	8009540	8009905	5	0.00203287	0.000332103	9.28699e-10	0.000856024	LOC100505921;GLCCI1	vapevssm
chr10	5359688	5359758	2	-0.0118527	0.00194462	1.09349e-09	0.00100792		vapevssm
chr2	29202812	29203014	3	0.0200579	0.00329326	1.12482e-09	0.0010368	FAM179A	vapevssm
chr17	29886890	29887376	3	0.0200661	0.00330096	1.21019e-09	0.00111548	MIR193A	vapevssm
chr17	40274703	40274740	4	0.0512637	0.00851972	1.77608e-09	0.00163709	HSPB9;KAT2A	vapevssm
chr9	140066470	140067121	5	-0.0186569	0.00310269	1.81965e-09	0.00167725	TMEM210	vapevssm
chr4	41216508	41216882	9	0.001159	0.000192998	1.91075e-09	0.00176123	APBB2	vapevssm
chr19	52799910	52800115	4	0.00264606	0.00044286	2.30178e-09	0.00212166	ZNF480	vapevssm
chr4	46391694	46391737	3	0.00211949	0.000357654	3.10249e-09	0.00285971	GABRA2	vapevssm
chr22	29784694	29784697	2	0.00372151	0.00063016	3.51239e-09	0.00323754	AP1B1	vapevssm
chr5	159435961	159436335	9	0.00155048	0.000262684	3.5818e-09	0.00330151	TTC1	vapevssm
chr11	34592196	34592283	4	-0.0208574	0.00355281	4.34031e-09	0.00400066		vapevssm
chr14	65439236	65439362	4	0.00199859	0.000341004	4.6039e-09	0.00424363	RAB15	vapevssm
chr11	27722617	27723789	20	0.00110153	0.000188664	5.26482e-09	0.00485283	BDNF	vapevssm
chr8	128748234	128748335	2	0.00408139	0.000699962	5.51369e-09	0.00508222	MYC	vapevssm
chr6	30483837	30484033	6	0.00152474	0.000261679	5.6513e-09	0.00520906		vapevssm
chr14	24808987	24809197	4	0.00140643	0.000242718	6.85198e-09	0.00631579	RIPK3	vapevssm
chr6	30685120	30685246	7	0.00135806	0.00023497	7.48316e-09	0.00689757	MDC1	vapevssm
chr17	32940301	32940395	2	0.023404	0.00406247	8.36065e-09	0.0077064	TMEM132E	vapevssm
chr3	44379899	44380138	7	0.00247556	0.00043568	1.3308e-08	0.0122666	TCAIM;C3orf23	vapevssm
chr1	207226456	207226564	4	0.00297279	0.000525219	1.5129e-08	0.0139451	YOD1;PFKFB2	vapevssm
chr5	74908125	74908170	3	0.0320009	0.00568435	1.80577e-08	0.0166447		vapevssm
chr3	195943274	195943636	5	0.016281	0.00289986	1.97239e-08	0.0181804	SLC51A	vapevssm
chr5	138629163	138629182	3	0.00138549	0.000247191	2.08358e-08	0.0192053	MATR3	vapevssm
chr14	90722978	90723451	3	0.00141623	0.000255017	2.80088e-08	0.025817	PSMC1	vapevssm
chr6	29633969	29633971	2	0.0265651	0.00478736	2.87308e-08	0.0264825	MOG	vapevssm
chr17	49230692	49230813	6	0.00194891	0.00035162	2.97912e-08	0.0274599	NME1-NME2	vapevssm
chr1	24741723	24742201	6	0.0017904	0.000323204	3.03246e-08	0.0279516	NIPAL3	vapevssm
chr1	234860153	234860616	3	0.00193046	0.00034867	3.08342e-08	0.0284213	LINC01132	vapevssm
chr17	33759512	33760249	9	0.0102435	0.00185114	3.13672e-08	0.0289126	SLFN12	vapevssm
chr6	99873275	99873554	7	0.00194154	0.000351008	3.17799e-08	0.029293	SFRS18	vapevssm
chr6	108487388	108487506	2	0.00301149	0.000545232	3.32646e-08	0.0306615	NR2E1	vapevssm
chr1	173836727	173837002	6	0.00204509	0.000370343	3.34896e-08	0.0308689	GAS5;SNORD76;SNORD75;SNORD77;ZBTB37	vapevssm
chr11	10326672	10326728	2	0.00124253	0.000225253	3.46479e-08	0.0319365	ADM	vapevssm
chr1	1100035	1100557	5	0.0221874	0.00404596	4.16157e-08	0.0383591		vapevssm
chr22	50720468	50721120	4	0.0193857	0.00355031	4.75353e-08	0.0438155	PLXNB2	vapevssm

## Sheet: Table S5
Supplementary Table 5. Look-up of CpG sites previously associated with cannabis use* in SEE-Cigs
		vapers (n=111) vs non-smokers (n=117)			smokers (n=114) vs non-smokers (n=117)			vapers (n=111) vs smokers (n=114)
CpG	Gene.symbol	beta	se	pvalue	beta	se	pvalue	beta	se	pvalue
cg12803068	MYO1G	0.0475581	0.0235857	0.0449971	0.0577976	0.0213928	0.00743568	-0.0195944	0.022921	0.393581
cg02234936	ARHGEF1	-0.00403261	0.00392447	0.305308	-0.00874203	0.00387849	0.0251829	0.00302337	0.00366634	0.4105
cg01695406	TMEM190	-0.00035452	0.0130133	0.978291	0.0037371	0.0125453	0.766069	-0.00708448	0.013592	0.60275
cg24875484	MUCL3	9.93428e-05	0.00193556	0.959114	-0.000900541	0.00211889	0.671249	0.000619856	0.00201903	0.759139
cg05009104	MYO1G	0.0181056	0.00949847	0.0579576	0.0270319	0.0093228	0.00411577	-0.00899428	0.00974019	0.356828
cg00470351	CDC20	-0.000973354	0.00678873	0.886125	0.00152458	0.00609149	0.802604	0.00151958	0.00667892	0.820238
cg24060040	DUS3L	-0.00225576	0.00443069	0.611193	-0.00104469	0.00408366	0.79833	-0.0013936	0.00398025	0.726597
cg12322720	FOXB1	-0.00711417	0.0100058	0.477848	-0.00338653	0.00996703	0.734351	-0.00832829	0.0102377	0.416839
cg16746471	KIAA1324L	-0.00338697	0.00235447	0.151752	-0.00448597	0.00217744	0.0405832	0.00192445	0.00205022	0.348987
cg04180046	MYO1G	0.0534829	0.0177848	0.00294897	0.0280221	0.0156266	0.0743092	-0.00314793	0.0185204	0.865193
cg06955687	DDX25	0.00946647	0.00713076	0.185727	0.0076432	0.00646594	0.238454	0.00510746	0.00756956	0.500571
ch.22.707049R	TNRC6B	0.00660801	0.00535042	0.218207	0.00142897	0.00577144	0.804683	0.00269053	0.00477815	0.573986
cg09344183	SP9	0.00127397	0.00261025	0.62601	-4.15029e-05	0.00232443	0.985771	0.000544913	0.00262269	0.835611
cg06693983	TMEM190	0.0191777	0.0203256	0.346467	0.0375494	0.0203234	0.0660041	-0.0146094	0.0204141	0.474986
cg26069230	ADAP2	0.00100891	0.00428453	0.814063	-0.000521894	0.00383944	0.892002	0.00295546	0.00448034	0.510191
Model adjusted for age, sex, body mass index, educational attainment, household smoking, recreational drug use and 20 surrogate variables
*Osborne et al, 2020

## Sheet: Table S6
Supplementary Table 6. Look-up of CpG sites previously associated with alcohol use* in SEE-Cigs
		vapers (n=111) vs non-smokers (n=117)			smokers (n=114) vs non-smokers (n=117)			vapers (n=111) vs smokers (n=114)
CpG	Gene.symbol	beta	se	pvalue	beta	se	pvalue	beta	se	pvalue
cg00026553	ZNF710	0.000316578	0.00498261	0.949398	0.000370885	0.00478431	0.938279	-0.00239979	0.00517553	0.643348
cg00045114		0.0103249	0.00842041	0.221469	0.0169568	0.00800034	0.0351684	-0.0067846	0.00756772	0.370983
cg00085438	MBNL1	0.000379513	0.00999198	0.969737	0.00373299	0.00939957	0.691646	-0.00657434	0.00971258	0.499207
cg00247963		0.00407922	0.00689151	0.554523	0.00355164	0.00589935	0.547768	0.00241288	0.00666155	0.717552
cg00271311	CNTF	0.0122084	0.00668877	0.0693514	-0.00209298	0.00604876	0.72966	0.0174614	0.00651409	0.00792222
cg00291478	RGS10	0.0113188	0.00892062	0.20587	-0.00354544	0.00926162	0.702234	0.0155457	0.00966148	0.109089
cg00432454	C20orf54	-0.0112998	0.00759552	0.138289	-0.00529456	0.00749986	0.480964	-0.00685796	0.00761606	0.368887
cg00464927	LRP5	-0.000606594	0.00260742	0.816261	0.00191674	0.00210272	0.363001	-0.00233227	0.00228186	0.307907
cg00510149	MRVI1	-0.0012464	0.0113109	0.912357	-0.00639145	0.00985698	0.517391	0.0146318	0.0108148	0.177501
cg00546117	RERE	-0.00431759	0.0104877	0.680982	-0.0148908	0.00995639	0.13619	-0.00274968	0.0104428	0.792565
cg00549412	SLC37A1	0.00223249	0.00684232	0.744531	-0.00159538	0.00665927	0.810885	0.00573705	0.00633919	0.366476
cg00574412	ABHD15	0.00951976	0.00917717	0.300742	-0.00541061	0.00928632	0.56073	0.0140257	0.00905783	0.122989
cg00574958	CPT1A	0.00172669	0.00208415	0.408321	-0.000414009	0.00192084	0.829556	0.00239004	0.00203238	0.240927
cg00594278	GRAP2	0.00732697	0.00777607	0.347119	0.0101707	0.00741823	0.171758	-0.00391219	0.00825432	0.636014
cg00622166	GPT2;GPT2	0.00744687	0.00522988	0.155916	-0.00269535	0.00443518	0.543999	0.0138539	0.00487788	0.00494424
cg00716257	JDP2	0.00950392	0.00937641	0.311908	-0.00152094	0.00857372	0.859361	0.0110769	0.00894625	0.217012
cg00812770		0.00580533	0.00839323	0.489889	0.0086547	0.00798834	0.27981	0.00520064	0.00823933	0.528586
cg00817377	ELN	-0.00500353	0.0134434	0.710114	-0.0153725	0.0132105	0.245824	0.0122015	0.0127014	0.337818
cg00827581	RAVER1	0.00469638	0.00319329	0.142835	0.00509683	0.00351774	0.148811	-0.00122519	0.00348483	0.725502
cg00883689	SPTBN1	0.0247331	0.0132189	0.0626907	0.0137958	0.0127159	0.279143	0.00330183	0.0123684	0.78976
cg00986580		-0.00244621	0.00751318	0.745051	0.00282847	0.00792811	0.72161	-0.00874902	0.00768169	0.256
cg01201215	ATOX1	0.00226572	0.00958222	0.813308	0.00364522	0.0099986	0.715784	0.0021756	0.0105282	0.836484
cg01234517	ACTR3C;LRRC61	0.00208967	0.00653658	0.749513	-0.00642291	0.00667308	0.33685	0.0112694	0.00713918	0.11592
cg01236573		0.00899518	0.0100869	0.373509	-0.014008	0.0106877	0.191338	0.0242323	0.0107524	0.0252302
cg01378158	PLEKHG4	0.00382408	0.00795069	0.631021	-0.00875989	0.00727842	0.23006	0.0122636	0.00755665	0.106086
cg01487468		0.00292696	0.00805378	0.716642	0.00690559	0.0079363	0.385179	0.00560562	0.00794034	0.480976
cg01538969	DHX16	0.00895191	0.0086679	0.302869	0.0088959	0.00873542	0.309621	0.00065907	0.00910306	0.94235
cg01687189	GNPTAB	0.00456985	0.0108646	0.674452	0.00481648	0.0105923	0.649762	0.0161591	0.0106734	0.131513
cg01735398	SLC5A10;FAM83G	-0.00578433	0.00521299	0.268405	-0.00354466	0.00521225	0.49718	0.00257213	0.00521836	0.622589
cg01940273		-0.00583398	0.00595826	0.328606	-0.0275557	0.00633109	2.06209e-05	0.0255027	0.00642896	9.93553e-05
cg01972009	PITPNM1	0.00093054	0.00561578	0.868547	-0.00347681	0.00495634	0.48374	0.0020528	0.00533472	0.700768
cg02104962		-0.00412025	0.0118046	0.7274	0.00428282	0.0111958	0.702431	0.00514087	0.0119326	0.667028
cg02231404	SOX18	-0.00843044	0.0152334	0.580551	-0.00644886	0.0147002	0.661317	0.00194742	0.014993	0.896777
cg02256576	CES3	-0.0238052	0.0100661	0.0189217	-0.0162916	0.0110917	0.143312	-0.0108944	0.01062	0.30613
cg02282631		-0.0104082	0.0165855	0.530962	-0.00686935	0.0153159	0.654227	-0.00316845	0.0154201	0.837396
cg02314339		0.0240916	0.00873412	0.00630788	-0.00154767	0.00885887	0.861474	0.0195585	0.00912027	0.0331194
cg02341119	MGAT5B	0.000334942	0.00457366	0.941689	-0.00540498	0.00468496	0.24988	0.0105129	0.00430774	0.0154813
cg02343604	ID3	-0.00516367	0.0057548	0.370569	-0.00160695	0.00554459	0.772224	0.000975596	0.00572635	0.864881
cg02499214	RHOF	-0.00547107	0.0088107	0.535282	-0.00453333	0.00897781	0.614101	0.00595879	0.00941654	0.52754
cg02578470	MCM2	0.0125298	0.00629561	0.0478256	0.00768775	0.00628718	0.222726	0.00450153	0.00638533	0.48159
cg02583484	HNRNPA1	-0.00142251	0.00483008	0.768651	-0.00911307	0.0043847	0.0388345	0.0106393	0.00493857	0.0323323
cg02654940	HMGA1	-0.00293297	0.00655098	0.654808	-0.00378543	0.00622305	0.543621	0.00554468	0.00688389	0.42145
cg02711608	SLC1A5	0.00290793	0.00415235	0.484488	-0.000860875	0.00395248	0.827782	0.00168851	0.00409017	0.68015
cg02719954		-0.00264853	0.0122518	0.829056	0.0108431	0.0118652	0.361796	-0.00783975	0.0117671	0.505974
cg03021802	EPB49	0.017811	0.0121482	0.144065	-0.00926598	0.0123177	0.452706	0.0205283	0.0123212	0.0971584
cg03068497	GARS	-0.00730362	0.0137732	0.596465	0.00367344	0.0126551	0.771881	-0.00463008	0.0136604	0.734985
cg03184011		-0.00764253	0.00374693	0.0426058	-0.000604192	0.00358424	0.86629	-0.000499388	0.00370287	0.892845
cg03260624	CDC7	-0.00646869	0.00759198	0.395134	-0.0187552	0.00713704	0.00919721	0.0128741	0.00766148	0.0943438
cg03329539		-0.00322816	0.00983209	0.742981	-0.0180396	0.00812292	0.0273872	0.0203139	0.00870484	0.0205428
cg03339609	LSM14A	-0.00457176	0.00571788	0.424851	-0.000870611	0.00497502	0.861244	-0.00160082	0.00538079	0.766368
cg03345232	RIN3	0.00296813	0.00841767	0.724727	-0.00186966	0.00753842	0.804352	0.00496253	0.00778908	0.524732
cg03359362	SLC1A5	-0.00351783	0.00172281	0.0423801	-0.00209549	0.00165457	0.206678	-0.000472809	0.00146015	0.746403
cg03382805		-0.000324125	0.00372548	0.930751	-0.00461066	0.00381169	0.227739	0.00592856	0.00369257	0.10985
cg03450635	FAM198B	-0.00411767	0.00832611	0.621421	-0.00606677	0.00779555	0.437266	-0.00253482	0.00821355	0.757915
cg03485667	ZNRF1	0.00183091	0.00684785	0.78944	-0.00316094	0.00645579	0.624885	0.00799924	0.00703509	0.25679
cg03497652	ANKS3	0.0108911	0.00703838	0.123234	0.00618667	0.00653658	0.344948	0.0100388	0.00629161	0.112058
cg03523740	TXLNA	0.000728042	0.00437922	0.868116	0.00210243	0.00441524	0.634422	0.00333472	0.00466289	0.475289
cg03575969	STARD10	0.00237885	0.00568101	0.675826	-0.00363256	0.00596799	0.543371	0.00650556	0.00630631	0.303427
cg03599037	C10orf58;C10orf58	-0.00492179	0.00482511	0.308852	-0.00660707	0.0046096	0.153184	0.00700552	0.00479864	0.145784
cg03603530	PDF;COG8	0.00261572	0.00538085	0.627378	0.00515017	0.00458814	0.262876	0.00120651	0.00586287	0.837151
cg03617456	EXOSC10;EXOSC10	0.00492397	0.00550674	0.37223	0.00150896	0.0056092	0.788169	0.00706114	0.00518799	0.174928
cg03627290	PNKD;TMBIM1	0.00211627	0.00410161	0.60641	0.00205371	0.00433273	0.635971	0.00380892	0.00422582	0.368419
cg03689048	BAT3	-0.000411159	0.00336996	0.903007	-0.00255967	0.00316867	0.420076	0.005425	0.0033971	0.111752
cg03846076	STC2	-0.0067574	0.00671503	0.315393	-0.00348826	0.0065188	0.593119	-0.00812894	0.00645748	0.209465
cg03877174	KIF1C	0.00456766	0.00714596	0.523374	0.0147357	0.00674759	0.0300353	-0.00389406	0.00688405	0.572218
cg03954858	FAM83F	0.00155589	0.00616875	0.80111	-0.00351339	0.00643768	0.585788	0.00785517	0.0064255	0.222864
cg03959515	FAM84B	-0.000122635	0.0026472	0.963093	-0.000191167	0.00247135	0.938413	-0.00255912	0.00241269	0.290042
cg03997643	RNU6ATAC	0.0031089	0.00778915	0.69019	-0.0108888	0.00676844	0.109102	0.0149507	0.00731032	0.0420635
cg04006143	NDUFC1	-0.0069416	0.00427787	0.106117	0.000499748	0.00424945	0.906489	-0.00489584	0.00421483	0.246702
cg04172771	SNTG1	0.00973828	0.00747244	0.193885	-0.00770435	0.00774261	0.320806	0.0203849	0.00749673	0.00708431
cg04418434	RREB1	-0.00142896	0.00761327	0.851293	0.00589365	0.0072343	0.416136	-0.005028	0.00760479	0.50922
cg04460609	LDB2	0.0202623	0.0103913	0.0524782	0.00104371	0.00960161	0.913538	0.0177362	0.00972639	0.0696207
cg04487857	SLC7A11	0.0121894	0.00663476	0.0675666	-0.000435327	0.00679219	0.948955	0.00981672	0.00659574	0.13814
cg04605617	PLA2G2C	-0.0222729	0.00834742	0.00820358	-0.00667482	0.00811238	0.411524	-0.00938033	0.00904474	0.300864
cg04610235	MTMR4	-0.00370055	0.00518602	0.476268	-0.00406455	0.00482783	0.400758	0.00167768	0.00468305	0.720514
cg04661001	SLC25A42	0.0136004	0.00719999	0.0602397	0.00244337	0.00653963	0.709043	0.00567101	0.00681886	0.406525
cg04737759		0.00812811	0.0078882	0.303968	0.00218101	0.00841127	0.79565	0.00593014	0.00836901	0.479354
cg04781796	GABRD	0.00199734	0.00237047	0.400441	0.000576325	0.00197251	0.770435	-0.000588129	0.00202012	0.771244
cg04916802	MIR548F5;NBEA	0.00349222	0.00437445	0.425561	0.00463886	0.00416071	0.266101	-0.00317457	0.00433403	0.46468
cg04961225		0.000253027	0.0115902	0.982603	0.00288822	0.010626	0.786026	0.00693094	0.0107633	0.520302
cg05012902	VAMP2	0.00943469	0.005584	0.0925487	0.00580674	0.00503217	0.249789	0.0025398	0.00528484	0.631307
cg05129477	KIF17	-0.0277306	0.0121266	0.0231785	-0.00329034	0.0114311	0.773739	-0.0152285	0.0120143	0.206344
cg05130679	AMOTL1	0.00822863	0.00737257	0.265614	0.0138002	0.00696485	0.0487919	-0.00440036	0.00759343	0.562864
cg05152300	XYLT1	0.00374387	0.00365305	0.306585	-0.00168025	0.00349368	0.631043	0.00455573	0.00363695	0.211717
cg05262369	NUCKS1	-0.00404506	0.00792368	0.610221	-0.0112888	0.00806251	0.162873	0.00966551	0.00795602	0.225756
cg05356319	NFIX	-0.00561973	0.00529649	0.289861	-0.00759506	0.00517957	0.143981	0.00344807	0.00534406	0.519479
cg05359207	ZNF217	0.00233881	0.0018536	0.208391	-0.00276359	0.00152871	0.0720288	0.00537713	0.0017766	0.00277879
cg05413305		0.000161207	0.00672064	0.980885	0.00390104	0.0062882	0.535656	-0.00608007	0.00668042	0.363782
cg05457221		-0.0205002	0.0100651	0.0428932	-0.0223382	0.00955789	0.0203302	-0.000478645	0.0102082	0.962646
cg05465916	LOC284023	0.00296896	0.00695762	0.670008	-0.000725126	0.00678718	0.915015	0.00320936	0.00699085	0.646642
cg05512483	SNORD30;SNORD22	0.00235207	0.00379984	0.536574	0.000551856	0.00331664	0.868003	0.000630739	0.00372539	0.865714
cg05527044		0.000628973	0.00345956	0.855909	0.00268503	0.00311323	0.389392	-0.000287275	0.00336777	0.932104
cg05593667		0.00357354	0.00693827	0.607046	-0.000593094	0.00619045	0.92376	2.49369e-05	0.00674025	0.997052
cg05603985	SKI	0.000301451	0.00516068	0.953474	-0.00546598	0.00491531	0.267338	0.00851996	0.00534913	0.112687
cg05649922	ARID1A	-0.00985331	0.00538627	0.0687279	0.00823309	0.00550083	0.135905	-0.00967187	0.00597169	0.106787
cg05668853	RAB34	0.000348498	0.00486262	0.942932	-0.0126449	0.00463528	0.00688986	0.0117619	0.00512828	0.0227884
cg05683445	SBK1	-0.00236538	0.00606917	0.697117	-0.00779447	0.00546172	0.154972	0.010283	0.00633954	0.106272
cg05751148	PTPRCAP	-0.000423164	0.00486262	0.930733	0.00504139	0.00477814	0.29254	-0.00646953	0.00470206	0.170293
cg05756780	IL6R;IL6R	0.00374848	0.00319118	0.241434	2.68473e-05	0.00292848	0.992694	0.00766548	0.00330961	0.0215025
cg05903736	HDAC4	0.000344304	0.00201031	0.864175	-0.00143601	0.00194139	0.46029	0.00387865	0.00185366	0.037589
cg05915866	ZFHX3	-0.00781914	0.011116	0.482557	-0.0044467	0.0103981	0.669326	-0.000737805	0.0105594	0.944361
cg05991220	ITIH1	-0.0142051	0.0118977	0.233811	0.00727562	0.0118764	0.540767	-0.0267776	0.0114168	0.0199189
cg06096336	PSMD1;HTR2B	-0.0174955	0.0106478	0.101817	-0.0152168	0.0101501	0.135264	0.00766623	0.0105868	0.469778
cg06189038	GAL3ST4	-0.00851186	0.00593064	0.15268	0.00586686	0.0062326	0.347579	-0.0099414	0.00623905	0.11255
cg06226150	SLC2A4RG;LIME1	-0.00636171	0.00529282	0.230699	-0.00470946	0.00507414	0.354357	0.000564118	0.00544221	0.917539
cg06469895	TERF2	0.000531617	0.00600146	0.929497	0.00388653	0.00602573	0.519606	-0.0026603	0.00570004	0.641178
cg06474661		-0.0169436	0.00864636	0.051326	-0.0109942	0.00856444	0.200598	-0.00544034	0.00796506	0.495333
cg06516865	ETV6	-0.00935984	0.00617061	0.130769	0.000863923	0.00573503	0.880398	-0.00820552	0.005769	0.156382
cg06533408	SLC35E3	0.00583337	0.00899803	0.517484	-0.00375526	0.00856688	0.661566	0.00834385	0.00945262	0.378388
cg06638811	RNU6ATAC	-0.00383901	0.00989964	0.698551	-0.0208552	0.0091783	0.0240391	0.0313777	0.00893639	0.000543899
cg06644515	SNORD47;GAS5	-0.00336494	0.00608845	0.581057	-0.0101344	0.00623824	0.105687	0.00945262	0.00667633	0.158276
cg06657944	TBL1XR1	0.000108044	0.00131269	0.934479	-0.00178361	0.00118054	0.132288	0.00144819	0.00131151	0.270758
cg06690548	SLC7A11	0.0031301	0.0059811	0.601282	-0.00483957	0.00614976	0.432156	0.00065588	0.00621596	0.916066
cg06799321	CES3	0.000192387	0.00698463	0.978051	-0.00747959	0.00700879	0.287069	0.00772233	0.00633223	0.223993
cg06846495	NCL	0.00163165	0.00637306	0.798176	-0.00679271	0.00611287	0.267689	0.00761601	0.00644794	0.238853
cg06934523	KIAA0247	-0.00241509	0.0051401	0.638935	-0.00665962	0.00465975	0.154371	0.00675442	0.00506094	0.18342
cg06980173	IL6R	0.00335071	0.00945625	0.723431	0.00834816	0.00894914	0.351923	-0.00788706	0.009616	0.413014
cg06983052	LRRC8D	-0.0101056	0.00943748	0.285458	0.00173015	0.00880222	0.844355	-0.00616017	0.009981	0.537766
cg07104958	ANUBL1	0.00410053	0.00458044	0.371664	0.00550992	0.00462557	0.234864	0.00380246	0.00465994	0.415418
cg07176692	SLC16A1	-0.00126818	0.010283	0.901962	-0.00922644	0.0105061	0.380794	0.00942861	0.010152	0.354069
cg07180646	TMEM51	-0.00760728	0.0123075	0.53716	0.00245034	0.0114918	0.831349	-0.00238837	0.0123602	0.846962
cg07251887	LOC100130933;RECQL5	-0.00892086	0.00784638	0.256823	-0.00877868	0.00785318	0.264851	0.0117456	0.00793547	0.140306
cg07286682	MIR548H4	0.00394596	0.00711323	0.57965	0.0116405	0.00732379	0.113403	-0.00352815	0.00703359	0.616455
cg07447742	MLNR	-0.0077861	0.0136472	0.568913	0.0165579	0.0120294	0.170081	-0.00770154	0.012706	0.545068
cg07451297	MPDU1	0.0018829	0.00503557	0.708835	-0.00328788	0.00486413	0.499793	0.00298464	0.00504173	0.554484
cg07502661		-0.001403	0.00765601	0.85477	0.00905101	0.00729856	0.216256	-0.00685106	0.00721131	0.343161
cg07507418	TRERF1	-0.00160025	0.00459479	0.727974	-0.00643427	0.00411132	0.119017	0.00919217	0.00454092	0.0441826
cg07556911	MAD1L1	-0.00197513	0.0105776	0.85205	0.0112235	0.00995604	0.26084	-0.00951355	0.0105682	0.369021
cg07626482	SLC1A5	0.000180177	0.00479073	0.970034	-0.0043061	0.00450958	0.340688	0.00352858	0.0045925	0.443136
cg07735969	SMPD3	0.000474551	0.00598939	0.936922	0.00316078	0.00585816	0.590052	-0.00476415	0.00591056	0.421114
cg07797660	PRDM16	-0.0125799	0.00454248	0.00610465	-0.0127228	0.0042628	0.00316022	1.20754e-05	0.00429361	0.997759
cg07805604	CCDC106	-0.00613379	0.00251884	0.015704	-0.00288965	0.00234964	0.220081	-0.00356469	0.00246646	0.149867
cg08062273	LIMD1	-0.000875258	0.00377202	0.816727	0.000413038	0.00346573	0.905243	0.00110912	0.0038921	0.775945
cg08115371	ODZ4	8.58852e-05	0.00951024	0.992803	0.00395933	0.0098534	0.688206	-0.00810817	0.0103848	0.435799
cg08224159	AKAP12	-0.0180882	0.0112969	0.110802	-0.0124581	0.0102322	0.224703	-0.00261037	0.0109293	0.811458
cg08276755		-0.00329815	0.00814155	0.685804	0.0125827	0.00780762	0.108484	-0.0139836	0.00855737	0.103709
cg08293528	CDH23	-0.0100921	0.00663104	0.129493	-0.00547224	0.00643792	0.396253	-0.00710497	0.00634369	0.263966
cg08297686	RAD51L1	-0.00284429	0.00567326	0.616634	-0.00583946	0.00578956	0.314266	0.0134525	0.00587556	0.0230219
cg08335767	HMGA1	0.00371803	0.00348329	0.286988	0.00117275	0.00319467	0.7139	0.00198835	0.00343422	0.56321
cg08429256	SLC16A3	0.000896855	0.00664453	0.892756	0.00558	0.00614517	0.364856	-0.00260719	0.00699062	0.709551
cg08559712	MACROD2	-0.00875976	0.0067115	0.193231	0.0018565	0.00680322	0.785198	-0.00870276	0.00644636	0.178441
cg08597832	TOP1MT	-0.00187873	0.00859472	0.827175	0.00397313	0.00820395	0.628659	-0.00624818	0.00746044	0.403242
cg08677210	MSI2	-0.0026665	0.00552553	0.629884	-0.00254142	0.00658784	0.700036	0.00787525	0.0059405	0.186363
cg08687540	LSP1	-0.00975592	0.00709553	0.170575	0.000297843	0.00585325	0.959464	-0.0189744	0.00661656	0.00455014
cg08766770	XPO6	0.00236983	0.00680479	0.727984	0.00145173	0.00601582	0.809533	0.00247467	0.00636486	0.697809
cg08840551		-0.00608267	0.00699592	0.385561	-0.0134699	0.00727224	0.0653322	0.0194862	0.00696726	0.00563105
cg08916477	SEP1	-0.00878286	0.0148254	0.554188	-0.0217222	0.0139804	0.121679	0.00824228	0.015958	0.60604
cg09029902	ZNF217	0.00155507	0.00119567	0.194805	0.000267149	0.00124435	0.830211	0.00175125	0.00121234	0.150066
cg09042952	LOC338799	0.000535852	0.00106391	0.615012	-4.63716e-05	0.00105719	0.965054	0.000978888	0.00108853	0.369524
cg09175009	FAM18A	-0.00521764	0.00483096	0.281329	0.000654253	0.00467145	0.888746	-0.00653173	0.00448707	0.146947
cg09182138	BCAN	0.00237468	0.00593215	0.689327	-0.00330928	0.00524739	0.528923	0.00835725	0.00546985	0.12802
cg09257526	IL6R	-0.00206066	0.00425593	0.628745	-0.00471967	0.00368673	0.201831	0.00243594	0.00373187	0.514625
cg09326440	HLA-E	0.00878142	0.00318558	0.00635189	0.00348616	0.00298744	0.244528	0.00419783	0.00366298	0.253075
cg09365259	TUBA8	0.0012518	0.00777422	0.872229	0.00178378	0.00686298	0.795174	0.00102935	0.00769002	0.893643
cg09448652	SNORD30;SNORD22	0.00494418	0.00860817	0.566328	0.00840766	0.00897106	0.349694	-0.00823093	0.00893702	0.358096
cg09535960	LOXL2	-0.00536093	0.00415801	0.198726	-0.00716551	0.00401284	0.075593	0.00380078	0.00363182	0.296553
cg09577455	GABBR1	0.00126574	0.00789835	0.872831	0.000641884	0.00705504	0.927589	0.000573449	0.00675347	0.932411
cg09613192		0.0168743	0.00984994	0.0881223	0.00479384	0.00868724	0.581629	0.0125468	0.00993841	0.208161
cg09646173	PDE6A	-0.00271602	0.00940051	0.772918	-0.00669188	0.00966275	0.489326	0.0124435	0.00973744	0.20267
cg09737197	CPT1A	3.87588e-05	0.00282394	0.989062	0.00148013	0.00298008	0.619929	0.000223894	0.00280093	0.936367
cg09856467	TPST2	-0.00273383	0.00712917	0.701748	0.00647415	0.00745968	0.386403	-0.0123482	0.00637025	0.0538872
cg09906145	FAM65A	-0.0144011	0.00512196	0.00538695	-0.00830181	0.00492783	0.0934952	-0.000182347	0.00487473	0.970196
cg09907628	ANKRD11	0.00436379	0.00681051	0.522369	0.00492818	0.00643221	0.444396	0.00506185	0.00685992	0.461392
cg10045354	C11orf93;C11orf92	-0.00883662	0.00768328	0.25137	-0.019254	0.00743908	0.01029	0.0148492	0.00789449	0.0613355
cg10089657	C7orf50;MIR339	-0.0112763	0.0115067	0.328194	0.0231099	0.0105415	0.0294085	-0.0303208	0.0102918	0.00357422
cg10317175		0.00657277	0.00871898	0.451763	-0.0128743	0.00828531	0.121654	0.0188732	0.00815837	0.0216524
cg10554624	ECHDC2	0.00568221	0.00475218	0.233123	0.00932652	0.00472143	0.0494779	-0.0019668	0.004557	0.666466
cg10589813		-0.00878767	0.00603575	0.146862	-0.00927799	0.00592242	0.118649	0.00360987	0.00584318	0.537369
cg10750182	C10orf105	-0.00594249	0.0049528	0.231521	-0.0134947	0.00479312	0.00531342	0.0122846	0.00493183	0.0135027
cg10816169		-0.00690592	0.00659899	0.296494	-0.00760275	0.00626265	0.226056	0.000990405	0.00685227	0.885213
cg11194994	PEA15	0.00195135	0.00450141	0.665086	0.00439977	0.00416454	0.291906	-0.000517389	0.00466543	0.911801
cg11376147	SLC43A1	0.00193362	0.00168212	0.251622	0.000494773	0.001657	0.765532	0.00196029	0.00188305	0.299041
cg11405200		-0.00744137	0.00868183	0.392328	-0.00239794	0.00791889	0.762319	-0.00253811	0.00843622	0.763815
cg11484872	TNF	0.0016299	0.00441077	0.712097	0.00426078	0.0044555	0.339982	-0.00484628	0.00439608	0.271534
cg11555067	INPP4A	0.0078575	0.00755391	0.299414	0.0069221	0.00789564	0.381607	0.00050991	0.0077774	0.947787
cg11617964	PRRT1	-0.00368866	0.0130511	0.77773	-0.00652532	0.0120636	0.589118	0.0159613	0.0128525	0.215639
cg11682350	VPS52;RPS18	-0.00190228	0.00211443	0.369309	-0.00425433	0.00195728	0.0308172	0.00336365	0.00188103	0.0751991
cg11700584	RPL36AL;MGAT2	-0.0051574	0.0086594	0.552077	-0.0164303	0.0080972	0.0436498	0.0161237	0.00895785	0.0732763
cg11704631	RUNX1	0.000922494	0.00890596	0.917597	0.0119711	0.00814555	0.143086	-0.0110731	0.00874468	0.206794
cg11980897		-0.00626563	0.00617498	0.311393	-0.000916126	0.005746	0.873471	-0.006403	0.00600505	0.287504
cg12067421		-0.00459307	0.00823023	0.577372	-0.000868928	0.00695796	0.900731	-0.000644046	0.00786017	0.934773
cg12188860	TOP1MT	-0.00836434	0.0123624	0.499386	-0.0202823	0.0112374	0.0724608	0.000134019	0.0120105	0.991107
cg12554573	PARP3;RRP9	2.03918e-05	0.00466019	0.996513	0.00243973	0.00478007	0.610286	0.00156791	0.00505992	0.756963
cg12616487	ROM1;EML3	-0.0139023	0.00639434	0.0307807	0.00036242	0.00578442	0.950098	-0.011534	0.00592495	0.0528814
cg12662084	KIF13A	-0.0130641	0.0104136	0.211009	-0.00691132	0.0090669	0.446726	-0.0136228	0.0105023	0.195989
cg12699156	SHBG;FXR2	-0.0174895	0.00886315	0.0497394	-0.0181042	0.00830843	0.0303972	0.00333437	0.00826916	0.687183
cg12754982	IGF2R	0.0103904	0.0142197	0.465754	-0.00107336	0.0142781	0.940144	0.0100098	0.0139996	0.475384
cg12807764		-0.00277974	0.010694	0.795163	-0.0143034	0.0108997	0.190797	0.0045524	0.0110914	0.681892
cg12825509	TRA2B	0.00447892	0.0102171	0.661552	0.0035659	0.00957525	0.709947	-0.00026851	0.0102166	0.979057
cg12866859	HEXIM1	0.00758937	0.0044425	0.0890068	0.00550353	0.00440606	0.212963	0.00197757	0.00458544	0.666705
cg12873476		-0.0143569	0.00712569	0.0451645	-0.00274417	0.00657139	0.676652	-0.00694868	0.00718317	0.334458
cg13077865		0.00767108	0.00766396	0.317987	0.000881367	0.00675668	0.896335	0.0100132	0.00751152	0.183934
cg13127741	COMMD7	0.00536393	0.00981217	0.585176	-0.0112592	0.00929346	0.226997	0.0220482	0.00944383	0.0204873
cg13442969	DYRK2	-0.00835307	0.00801914	0.298742	0.0002894	0.0071926	0.967942	-0.00711987	0.00791545	0.369403
cg13539253		0.000489189	0.00404464	0.903846	0.00516244	0.00351222	0.143031	-0.000926996	0.00410516	0.821563
cg14034325	HNRNPF	-0.0022663	0.00752901	0.763697	-0.0156234	0.00682873	0.0230942	0.0148028	0.00750748	0.0499275
cg14145074	ACTB	-0.00193192	0.00515739	0.70833	-0.00539948	0.00506549	0.287622	0.00565254	0.00515187	0.273795
cg14274621		-0.00496721	0.0049629	0.31801	-0.00422482	0.00444188	0.342581	-0.00023674	0.00478767	0.960609
cg14330293	MYO1C	0.00388378	0.00525435	0.460615	0.0141152	0.00521983	0.00738342	-0.00799939	0.00532721	0.134672
cg14442518		0.000777693	0.00509669	0.878866	0.00781779	0.0050964	0.126471	-0.00232387	0.00518943	0.654745
cg14473743	NUP210	-0.00472907	0.0122181	0.699097	-0.00776618	0.0116657	0.506281	0.0134538	0.0126965	0.290499
cg14476101	PHGDH	0.00872042	0.00826172	0.292367	0.00479631	0.00793069	0.545949	-0.000170952	0.00868855	0.98432
cg14482712		-0.013253	0.00578241	0.022872	-0.00627928	0.0066118	0.343303	-0.00171106	0.00679931	0.801552
cg14676592		0.0136546	0.00573057	0.01805	0.0092021	0.00470477	0.051742	0.00376019	0.00523307	0.473206
cg15055101	SH2D3A	0.00127882	0.00745202	0.863907	-0.0104306	0.00748973	0.165129	0.0113043	0.00783424	0.150501
cg15059065	NR2F6	0.0114911	0.0117294	0.328337	-0.0143472	0.0111225	0.198429	0.0250348	0.0122668	0.0424939
cg15117681	CSNK1D	0.0041293	0.0105738	0.696536	0.000784492	0.0104391	0.940164	0.0100521	0.0113991	0.378858
cg15253293		0.00132102	0.00117655	0.262788	0.00394451	0.0013355	0.00349028	-0.00283353	0.00143765	0.0500434
cg15804598	HEXIM1	0.00181632	0.00429847	0.673043	-0.00219205	0.00380308	0.564943	0.0036625	0.00419133	0.383191
cg15821562	FOXN3	-0.00150754	0.00692427	0.827856	0.00136342	0.00677457	0.840685	0.0013772	0.0075226	0.854914
cg15827092		0.0142328	0.0106137	0.181334	-0.0135905	0.0115089	0.238929	0.0243896	0.0111112	0.0292364
cg15890469	PGF	-0.0067489	0.0108176	0.533366	0.00483628	0.0113126	0.669424	-0.00549868	0.0108254	0.612018
cg16246545	PHGDH	0.00216549	0.00685763	0.752476	-0.000509427	0.00636341	0.936266	0.00248099	0.00712723	0.728108
cg16290996	GAS5;SNORD78	0.000838605	0.00747308	0.910756	-0.00881405	0.00669877	0.18962	0.0100258	0.00711685	0.16037
cg16492851	C7orf50;MIR339	-0.0186758	0.0135473	0.169458	0.00552574	0.0133804	0.680028	-0.0258012	0.01358	0.0587858
cg16505233	EDEM1	-0.00164904	0.00550825	0.764942	-0.00894018	0.00587838	0.129732	0.00238609	0.00559959	0.670453
cg16568360	TAOK2	-0.00823024	0.00498236	0.100013	-0.00347623	0.00523175	0.5071	-0.00649528	0.00510865	0.204956
cg16696035	FLCN	0.000968646	0.00375073	0.796457	0.00188499	0.00378268	0.618757	-0.00123521	0.00362219	0.733432
cg16702313	C14orf43	-0.00120973	0.00441426	0.784308	0.00143027	0.00406289	0.725153	0.00165574	0.00442694	0.708764
cg16705273	SETBP1	-0.00825017	0.00653121	0.207882	-0.00028898	0.00620809	0.962915	-0.00561499	0.00658956	0.395108
cg16744438	DDX6	0.00198576	0.00349855	0.5709	0.00743536	0.0034554	0.0325066	-0.00559862	0.00365128	0.126671
cg16889557		0.0142571	0.00902284	0.115551	0.0106455	0.00902392	0.239401	0.00450669	0.0100291	0.653625
cg17058475	CPT1A	0.000390038	0.00107042	0.715936	-0.00124981	0.000987264	0.206895	0.00179846	0.000950728	0.0598972
cg17164905	AHDC1	-0.0072645	0.00729963	0.320759	0.00480371	0.00740437	0.517165	-0.0112799	0.00688987	0.103065
cg17185710	MBNL1	-0.000304678	0.0081259	0.970125	-0.00168585	0.00694232	0.808359	-0.00475895	0.00799365	0.552244
cg17192599	PRKAG2	0.00364785	0.0083184	0.661442	0.0191511	0.007572	0.0121333	-0.0195858	0.00768932	0.0115631
cg17378803		-0.0032151	0.00629479	0.610044	-0.0092595	0.00674356	0.171123	0.00433811	0.00700379	0.536316
cg17485681	CDH23	0.0139127	0.010532	0.187899	0.0130431	0.0107471	0.226185	0.00318139	0.0107147	0.766818
cg17757575	RASL10B	-0.00642798	0.00605095	0.289282	-0.0041557	0.0062825	0.509001	0.000214057	0.00656379	0.974015
cg17768768	CARD11	-0.0114798	0.00749786	0.127249	-0.000791794	0.00644641	0.90236	-0.0129817	0.00798922	0.10567
cg17865955	ITPR3	-0.00228249	0.00570805	0.689647	0.000730722	0.00554342	0.895249	0.0024966	0.00519617	0.631384
cg17962756		0.0170619	0.0108005	0.115631	0.000305532	0.00995577	0.975545	0.0149186	0.0110156	0.177063
cg18018313	IRS1	0.003883	0.00721432	0.590969	-0.00433878	0.00636054	0.495868	0.00923261	0.00665032	0.166491
cg18101225	FGFBP2	0.00380648	0.00818304	0.642283	0.00121894	0.00717779	0.865307	0.00621132	0.00770146	0.420848
cg18120259	LOC100132354	0.00178868	0.00883394	0.839733	0.0163284	0.00855672	0.0576598	-0.00608776	0.00909325	0.50391
cg18125510	WARS;WDR25	-0.00525305	0.00943892	0.578424	-0.015625	0.00901722	0.0845406	0.012466	0.00944127	0.188126
cg18159646	SNORD22;SNORD31	0.00983047	0.0075859	0.196398	0.00557816	0.00724273	0.442023	-0.00153399	0.00787003	0.845644
cg18282388	TMEM45B	-0.00900303	0.00988493	0.363425	0.00785156	0.00891595	0.379485	-0.0100728	0.0102926	0.328865
cg18328933	ABHD14B	0.00279281	0.00511488	0.585618	-0.00321144	0.00499808	0.521195	0.00806485	0.00512228	0.116857
cg18336453	PTK7	0.0094956	0.00429407	0.0280665	0.00661243	0.00424859	0.121061	0.00456198	0.00452603	0.31462
cg18394552		0.00164978	0.00997349	0.868771	0.0196339	0.00982768	0.0469734	-0.0109594	0.00982384	0.265846
cg18482892	ARHGEF3	0.00469977	0.00744336	0.528444	-0.00800888	0.00714912	0.263824	0.0135926	0.0070899	0.056547
cg18483487		0.0038051	0.0112345	0.735166	0.00271726	0.00976406	0.78105	0.00199741	0.0102622	0.845862
cg18530324	KIAA0427	-0.00307585	0.00639883	0.631225	-0.00627649	0.00615554	0.309015	0.00691728	0.00634985	0.277219
cg18590502	CCDC71	0.00291417	0.00471735	0.537386	-0.00214446	0.00457203	0.639507	0.00727446	0.00478137	0.129631
cg18763536	ETV6	0.000382716	0.00583052	0.947725	0.00355588	0.00561468	0.527184	-0.00325579	0.0056495	0.565021
cg18765542	DGKZ	-0.00935501	0.00783095	0.233546	0.0110648	0.00793638	0.164669	-0.0150706	0.00757595	0.0479445
cg18954900	ELK3	0.00765981	0.00992702	0.441188	-0.0112602	0.0102188	0.271705	0.0226642	0.0104287	0.0308593
cg19202384	PYCR1	-0.0071221	0.00452051	0.116603	-0.00171834	0.00460943	0.709665	-0.0067146	0.00466346	0.151376
cg19238380	LMNA	-0.00717865	0.0118939	0.546772	-0.0137688	0.0110854	0.215536	0.0064602	0.0119253	0.588573
cg19240637	RNF144A	0.0100435	0.00784387	0.201766	-0.0115673	0.00692943	0.0964799	0.0226454	0.0076298	0.00333849
cg19266329		-0.00691889	0.00826628	0.403521	-0.00996075	0.00743812	0.181904	0.00517998	0.00826193	0.531347
cg19390658	GARS	0.00365465	0.00830464	0.660324	0.0004838	0.00827271	0.953418	0.00306443	0.00867659	0.724299
cg19554457	NUDT4	-0.00847206	0.00778256	0.277545	-0.0182087	0.00817326	0.026904	0.00680357	0.00837516	0.417493
cg19572487	RARA	0.00808976	0.00852447	0.343679	0.000875275	0.00948954	0.926595	0.0053551	0.00909262	0.556516
cg19693031	TXNIP	-0.0049241	0.00645537	0.446424	-0.00329865	0.00597675	0.581568	-0.00420087	0.00640652	0.512714
cg19731612	NSD1	0.0264851	0.0123379	0.0329369	0.00675144	0.013153	0.608256	0.0210086	0.0124243	0.0923074
cg19803952	DBNDD2	0.00542557	0.00683245	0.42802	-0.00657199	0.00657891	0.318917	0.0115775	0.00704942	0.10199
cg19939077	PPIF	0.000594453	0.00437765	0.892112	-0.000279509	0.00417352	0.946665	0.000587712	0.00446837	0.895482
cg20188739	SNORD87;SNHG6	-0.0191672	0.00766053	0.0130921	-0.00949376	0.00784099	0.227277	-0.00936578	0.00850725	0.272169
cg20204986	WT1	-0.00723373	0.00809533	0.372548	-0.00487484	0.00718853	0.498395	0.00992068	0.00805994	0.219725
cg20374917	FLI1	-0.00157419	0.00547837	0.774123	0.00116209	0.00530468	0.8268	3.37129e-05	0.00529498	0.994926
cg20484086		-0.00850082	0.00499822	0.090474	-0.0103926	0.00514229	0.0444961	-0.00269308	0.00505815	0.595001
cg20674424	MIR1248;EIF4A2	0.00359797	0.00324119	0.268212	0.00303256	0.0031452	0.33602	0.00187873	0.00318826	0.556314
cg20732076	TRERF1	-0.00580722	0.00527002	0.271716	-0.00627077	0.00502673	0.213546	0.003222	0.00477488	0.500543
cg20945261	NUP210	-0.00665371	0.00466792	0.155482	-0.00439518	0.00443212	0.32245	-0.0016481	0.00472448	0.72755
cg20948740	DNMT3A	-0.00925812	0.00632957	0.14501	-0.0100664	0.00556387	0.0717774	-4.42306e-06	0.00622382	0.999434
cg20970369	DENND2D	6.38072e-05	0.00741673	0.993144	-0.000617352	0.00700054	0.929809	0.00774011	0.00752761	0.305003
cg21130958	CRISPLD1	-0.00978801	0.00584504	0.0954632	-0.000883297	0.00570709	0.877143	-0.00733837	0.00635807	0.249713
cg21201109	KANK2	-0.000905855	0.0084052	0.914276	-0.0014219	0.00808911	0.860629	0.00133893	0.00836066	0.872917
cg21226442	C12orf11	0.00760024	0.00837044	0.364898	-0.00276347	0.00875701	0.752626	0.00959153	0.00816232	0.241261
cg21248060	C7orf50	-0.00418851	0.00337054	0.215365	0.00112233	0.00305219	0.71345	-0.00490486	0.00355278	0.168866
cg21369801	CSNK1D	-0.00737249	0.0134926	0.585348	0.0233734	0.0140431	0.0974556	-0.0312297	0.0137221	0.0238436
cg21429551	GARS	-0.0139551	0.0108457	0.199577	0.00354484	0.0101698	0.72775	-0.0259087	0.0107602	0.0168961
cg21439672	C1RL;LOC283314	-0.00855092	0.0103924	0.411533	-0.0281239	0.00969145	0.00408575	0.0163005	0.0104378	0.119847
cg21533897	NRXN2	0.00304065	0.00648882	0.639832	1.32393e-06	0.0054557	0.999807	0.00619991	0.00659924	0.348539
cg21626848	SC65;FKBP10	0.000682002	0.00591597	0.908329	0.00250159	0.00575587	0.664268	-0.00342331	0.00585243	0.559206
cg21791017	LTK;LTK;LTK	0.00218597	0.00749146	0.770724	-0.00241733	0.00692725	0.727454	0.00927416	0.00701332	0.187459
cg21846790	FAM100A	0.00336248	0.00732318	0.646585	-0.00426342	0.0055364	0.442091	0.00843931	0.00709545	0.235608
cg22052056	DNMT3B	0.00226049	0.00758881	0.766087	-0.00810773	0.00713674	0.25717	0.00657492	0.00754846	0.384716
cg22268510	PRRT1	0.0126512	0.00988898	0.202162	0.000313719	0.00986717	0.974665	0.0184762	0.0104922	0.079677
cg22332722	CDH2	-0.0107767	0.00905271	0.235181	-0.00348506	0.00864785	0.687342	-0.00307534	0.00909861	0.735694
cg22451412	EHD4	0.00150229	0.00496425	0.76247	-0.001207	0.00473239	0.798921	0.00261424	0.00486277	0.591409
cg22505006	ZBTB7B	-0.00404124	0.00684539	0.555573	0.00287276	0.00669909	0.668468	-0.00257658	0.00705499	0.715315
cg22510139	PRDM16	-0.00621082	0.00847517	0.464463	-0.00607996	0.00851984	0.476216	0.00501121	0.00824218	0.543838
cg22631938	EIF4E3;GPR27	-0.00464264	0.00973766	0.634009	-0.00204169	0.0086376	0.813364	0.00531058	0.00950615	0.576989
cg22871253	EZR;EZR	0.0181615	0.011341	0.110749	0.00357355	0.0102392	0.727418	0.012487	0.011128	0.263067
cg22876908	DGKA	-0.00208337	0.00511666	0.684288	-0.00378929	0.0050873	0.457156	0.00071255	0.00508334	0.888655
cg23166988		-0.0068077	0.00843745	0.420644	-0.0110582	0.00702696	0.116998	0.0099456	0.00802165	0.216391
cg23299618		0.00773625	0.00508693	0.12977	0.00231767	0.00449211	0.606415	0.0075442	0.00457442	0.100585
cg23444264		-0.00038222	0.00849354	0.964148	-0.000497572	0.00866822	0.954277	0.00245467	0.00849314	0.772848
cg23534245	BMP2	0.00284845	0.00708687	0.688133	-0.00944826	0.00710315	0.184846	0.0136458	0.00704865	0.0541922
cg23579062	C9orf25;DNAI1	-0.00261137	0.00491159	0.595497	-0.000472827	0.00511673	0.926458	-0.000160745	0.00505076	0.974641
cg23629150	TOP1MT	-0.00725658	0.0117464	0.537378	-0.0128181	0.0109219	0.24182	-0.00298408	0.011772	0.800133
cg23654112	TBC1D24	-0.00167415	0.00381885	0.66154	0.000526397	0.0035372	0.881834	0.000948403	0.00356376	0.7904
cg23712594	PARP1	0.00333035	0.00867182	0.701325	0.00348811	0.00846828	0.680811	-0.00112037	0.00943278	0.905565
cg23893460	PKM2	0.00546884	0.00599884	0.362979	0.00998502	0.00675894	0.141024	-0.00507346	0.00611584	0.407716
cg23913963	RCC2	0.00593999	0.00759772	0.435181	0.0101992	0.00701677	0.147496	-0.00248499	0.00764618	0.745501
cg23975840		0.0116464	0.0125162	0.353152	0.0121747	0.0106666	0.254951	-0.011808	0.0123896	0.341635
cg24135793	NFIX	0.000845457	0.00756732	0.911145	-0.011919	0.00704324	0.0920116	0.0233388	0.00753505	0.0022141
cg24141382	CTPS	0.00282812	0.00877884	0.747649	-0.000751219	0.00948727	0.93696	0.00421525	0.00991823	0.671264
cg24146100	DOCK9	0.00961208	0.00826894	0.246343	-0.00383817	0.00777753	0.622155	0.0133164	0.00821926	0.106675
cg24217948	SETBP1	-0.000863184	0.00697081	0.901566	-0.00431784	0.00670515	0.520273	0.00132958	0.00674636	0.843951
cg24420742		-0.00815481	0.0104443	0.435781	0.00611078	0.00928877	0.511311	-0.00571635	0.00876752	0.515106
cg24570624	C14orf4	0.00529822	0.0107144	0.62146	-0.00904711	0.0115913	0.435932	0.0057508	0.0111803	0.607524
cg24642820	NUP210	0.000723651	0.00618778	0.90701	-0.000991042	0.00602583	0.869516	0.00105793	0.00632548	0.867333
cg24711224	NSD1	-0.00407361	0.00277231	0.143182	-0.000956404	0.00274725	0.728075	-0.00181366	0.00261217	0.488239
cg24750156	B4GALNT1	-0.0049797	0.00739503	0.501423	-0.00257065	0.00749762	0.73203	-8.26123e-05	0.00700791	0.990605
cg24754633	CCDC88C	0.00611002	0.00637611	0.338999	0.0106588	0.00622194	0.0881103	-0.00104013	0.00639839	0.871019
cg24848615	NFIC;NFIC	-0.0177826	0.00835743	0.0344906	-0.0140168	0.00789114	0.0770705	-0.000877224	0.00841992	0.917121
cg25197194	CCDC48	-0.00401708	0.0115212	0.727678	0.0379422	0.0113292	0.000953946	-0.0324051	0.0116665	0.00596234
cg25342059	MBNL1	-0.000140886	0.00324803	0.965442	-0.000420731	0.00304118	0.890095	-0.00294873	0.00337089	0.382685
cg25518868	DIAPH1	0.000799076	0.00187547	0.670485	-0.00228721	0.00155739	0.143383	0.00378961	0.001851	0.0418574
cg25612391	SLC25A42	-0.00136044	0.00514293	0.791627	-0.00746295	0.00495431	0.133411	0.00300065	0.00537647	0.577355
cg25643223	SPATA13	-0.00711482	0.00833235	0.394118	0.00176488	0.00725038	0.807908	-0.0120092	0.00762472	0.116734
cg26039141	RPS3	-0.0150013	0.00534422	0.00545772	-0.00505274	0.00514418	0.327069	-0.0118266	0.00544931	0.0310853
cg26091247		0.000210588	0.00359187	0.953302	0.00367944	0.003621	0.31068	-0.00150557	0.00410718	0.714302
cg26103104		0.00906471	0.0120142	0.451373	0.0152072	0.0108956	0.164205	-0.0024392	0.0121322	0.840849
cg26312998	ZNF318	0.0176917	0.010506	0.0936332	0.00559224	0.0102728	0.586734	0.011684	0.0106393	0.273357
cg26405097	JARID2	-0.00783306	0.00707742	0.269625	0.00467621	0.00665776	0.483192	-0.00976746	0.00734812	0.185182
cg26430287	SMAD3	-0.00493346	0.00880049	0.575659	-0.0123273	0.00822882	0.135549	0.00667158	0.00864323	0.441034
cg26569315	SLC7A5	0.00732954	0.00627766	0.244272	0.0036086	0.00578824	0.533644	0.00502462	0.00650925	0.441014
cg26829071	GPR133	0.00949507	0.00943703	0.315469	0.0173621	0.00926778	0.0623421	-0.000314791	0.00971451	0.97418
cg27020362	MGC29506	-0.0108428	0.011175	0.332993	0.00984353	0.0106268	0.355309	-0.0138267	0.0101724	0.175503
cg27386529	SCAP	-0.0229683	0.00838952	0.00670218	-0.0230682	0.00861635	0.00798233	0.00184519	0.00863095	0.830916
cg27394566	PLD4	-0.0123592	0.007184	0.086796	-0.00796708	0.0069406	0.252259	-0.00158428	0.00688943	0.818345
cg27464065	APOLD1	-0.00573569	0.00801407	0.474948	-0.000343574	0.00696664	0.960711	-0.00846495	0.0079229	0.286537
cg27479634	ATP5G2	0.00194312	0.00523975	0.711119	-0.000275792	0.005123	0.957116	0.00503497	0.00528533	0.341857
cg27486585	HLA-E	0.00503432	0.00645979	0.436637	0.00554944	0.00680394	0.415599	-0.001392	0.00711151	0.845001
cg27491190	SLC38A2	-0.00716188	0.00614473	0.245089	0.00131971	0.00638375	0.836412	-0.00334498	0.00676636	0.621563
cg27492942	CISD3;MLLT6	0.0107097	0.00987037	0.279116	0.00650974	0.00927592	0.483556	0.00640498	0.00945004	0.498652
cg27514333	SMAD6	0.00381135	0.00610937	0.533382	0.00122839	0.00505257	0.808137	0.00459204	0.00601601	0.446123
Model adjusted for age, sex, body mass index, educational attainment, household smoking, recreational drug use and 20 surrogate variables
*Liu et al, 2018

## Sheet: Table S7
Supplementary Table 7. Look-up of CpG sites previously associated with e-cigarette use* in SEE-Cigs
		vapers (n=111) vs non-smokers (n=117)			smokers (n=114) vs non-smokers (n=117)			vapers (n=111) vs smokers (n=114)
CpG	Gene.symbol	beta	se	pvalue	beta	se	pvalue	beta	se	pvalue
cg00140786	AMZ1	-0.00159783	0.0047451	0.736649	-0.00141904	0.00485834	0.770501	-0.000315603	0.00479721	0.947609
cg06312401		0.00686972	0.00446101	0.125037	-0.00661907	0.00429904	0.12508	0.00605549	0.00459433	0.1889
cg08610773		-0.00173773	0.00916481	0.849794	-0.0109043	0.00872891	0.212913	0.00730556	0.00924057	0.430055
cg12544557	KRT12	-0.00545509	0.0103214	0.597679	-0.0150966	0.0104595	0.150346	0.0108931	0.0102658	0.28984
cg13874049	TTC16	-0.000930347	0.0026463	0.725507	1.01873e-05	0.00260913	0.996888	-0.000557148	0.00261708	0.831617
cg17488950		-0.0117208	0.00719422	0.104735	-0.0110868	0.00812426	0.173757	-0.00229418	0.00744764	0.758351
cg18527583		-0.000380592	0.00625333	0.951526	0.0046335	0.0060154	0.441965	0.00395069	0.00633906	0.533803
cg18865824	NRF1	0.00544623	0.00744588	0.465302	-0.00185051	0.00784905	0.813837	0.00175607	0.00776722	0.821349
cg19866404		6.69582e-05	0.00952167	0.994396	-0.0109676	0.0094445	0.246791	0.0134106	0.00946768	0.158096
cg20122875	RHBDL2	-0.000242012	0.00340565	0.943415	0.00290853	0.00310679	0.350214	-0.00340265	0.00358647	0.343835
cg20577165	NOX5	0.0077179	0.00514862	0.135334	0.00139786	0.0050979	0.784185	0.00117003	0.00516561	0.821027
cg24587280		-0.00408534	0.00160332	0.0115502	-0.00416913	0.00171131	0.0156627	0.00208536	0.00171785	0.226167
cg25516822	ZNF815	0.00379034	0.00733399	0.605812	0.0092434	0.00786237	0.241005	-0.00413869	0.00781668	0.59703
cg26538164		0.00236416	0.0101015	0.815175	0.0131049	0.0105131	0.213895	-0.00438727	0.00951529	0.645212
Model adjusted for age, sex, body mass index, educational attainment, household smoking, recreational drug use and 20 surrogate variables
*Song et al, 2020

## Sheet: Table S8
Supplementary Table 8. Look-up of CpG sites identified in relation to e-cigarette use in SEE-Cigs in the EWAS Catalog
CpG	Gene	Beta	P	Author	Outcome	Exposure	N	PMID
cg12435725	RPP14	3.04926	2e-41	Bonder MJ	DNA methylation	Fetal vs adult liver	195	25282492
cg00388391	IGSF21	-1.63364	3.12e-30	Bonder MJ	DNA methylation	Fetal vs adult liver	195	25282492
cg02934082	SEMA5B	-1.90289	9.27e-39	Bonder MJ	DNA methylation	Fetal vs adult liver	195	25282492
cg00388391	IGSF21	-0.17179	5.58e-13	Spiers H	DNA methylation	Gestational age	179	25650246

## Sheet: Table S9
Supplementary Table 9. Look-up of CpG sites identified in relation to e-cigarette use in SEE-Cigs in the EWAS Atlas
CpG	Gene	trait	case_description	control_description	correlation	p_value	PMID
cg14872828	GABRP	smoking	pack-years		neg	2.71e-09	26181258
cg14872828	GABRP	down syndrome	down syndrome patients	healthy controls	pos	1.56e-07	29601581
cg14872828	GABRP	response to systemic corticosteroid	good responders	poor responders	pos	NA	29028809
cg00388391	IGSF21	prostate cancer	prostate cancer	adjacent normal tissues	pos	2.74414e-20	29740534

## Sheet: Table S10
Supplementary Table 10. GO-term enrichment for top 50 CpG sites related to e-cigarette use (vapers vs. non-smokers)
	Term	Ont	N	DE	P.DE	FDR
GO:0045471	response to ethanol	BP	128	4	0.000183045	1
GO:0032024	positive regulation of insulin secretion	BP	67	3	0.000858309	1
GO:0015812	gamma-aminobutyric acid transport	BP	13	2	0.000987008	1
GO:0097305	response to alcohol	BP	185	4	0.00104933	1
GO:0090277	positive regulation of peptide hormone secretion	BP	88	3	0.00153468	1
GO:0004449	isocitrate dehydrogenase (NAD+) activity	MF	2	1	0.00226171	1
GO:1901700	response to oxygen-containing compound	BP	1490	10	0.00231506	1
GO:0007267	cell-cell signaling	BP	1520	11	0.00235769	1
GO:0030073	insulin secretion	BP	197	4	0.00236848	1
GO:0044715	8-oxo-dGDP phosphatase activity	MF	2	1	0.00256981	1
GO:0046887	positive regulation of hormone secretion	BP	116	3	0.00262733	1
GO:0019144	ADP-sugar diphosphatase activity	MF	2	1	0.00267041	1
GO:0033572	transferrin transport	BP	35	2	0.00294007	1
GO:0006811	ion transport	BP	1515	10	0.0032952	1
GO:0015682	ferric iron transport	BP	38	2	0.00329636	1
GO:0072512	trivalent inorganic cation transport	BP	38	2	0.00329636	1
GO:0047631	ADP-ribose diphosphatase activity	MF	3	1	0.0035859	1
GO:0071333	cellular response to glucose stimulus	BP	116	3	0.00390166	1
GO:0030072	peptide hormone secretion	BP	235	4	0.00403736	1
GO:0071331	cellular response to hexose stimulus	BP	119	3	0.00409304	1

[truncated: 9 more sheets: Table S11, Table S12, Table S13, Table S14, Table S15, Table S16, Table S17, Table S18, Table S19]
